# Supplementary material for: Caspase-6 Is a Non-Apoptotic Effector of Shear-Induced Morphological Adaptation in Pulmonary Artery Endothelial Cells In Vitro
Source: Cells. 2025 Oct 25;14(21):1669. doi: 10.3390/cells14211669 (PMC12609614; doi:10.3390/cells14211669)
Supplement: Supplementary file 1 [file cells-14-01669-s001.zip]

Archive with 1 entries (1 files):
- cells-3874402-supplementary.pdf
